# Supplementary material for: Potential Novel N-Glycosylation Patterns Associated with the Emergence of New Genetic Variants of PRRSV-2 in the U.S
Source: Vaccines (Basel). 2022 Nov 26;10(12):2021. doi: 10.3390/vaccines10122021 (PMC9787953; doi:10.3390/vaccines10122021)
Supplement: Supplementary file 1 [file vaccines-10-02021-s001.zip]

Archive with 1 entries (1 files):
- vaccines-2025057-supplementary file S1.txt
