# Supplementary material for: Potential Novel N-Glycosylation Patterns Associated with the Emergence of New Genetic Variants of PRRSV-2 in the U.S
Source: Vaccines (Basel). 2022 Nov 26;10(12):2021. doi: 10.3390/vaccines10122021 (PMC9787953; doi:10.3390/vaccines10122021)
Supplement: Supplementary file 1 [file vaccines-10-02021-s001.zip › vaccines-2025057-supplementary file S1.txt]

*IMPORT TRANSLATED ALIGNMENT AS FASTA FILE
clear
import delimited "PATH_TO_YOUR_ALIGNMENT\FILE_NAME.fasta"

*ENSURING THE FASTA FILE IS READ AS A DATABASE
rename v1 id
gen sequence = id[_n+1]
gen char = strlen(id)
drop if char > 160 //THIS WORKS ONLY IF ID�S ARE <160 CHARS LONG AND SEQUENCES ARE >160 LONG. ADJUST VALUE ACCORDINGLY
compress
drop char

*CORRECTING FOR UPPER AND LOWER CASE
replace sequence = upper(sequence)


*DETECTING GLYCOSYLATION
clonevar tempseq = sequence

*ALL AA EXCEPT P (PROLINE), SINCE THE SEQUON NP(S/T) CAN'T BE GLYCOSYLATED. 
local aminoacid A B C D E F G H I K L M N Q R S T V W Y Z

foreach aa of local aminoacid{
	gen test1N`aa'T = .
	replace test1N`aa'T = strpos(tempseq,"N`aa'T") if test1N`aa'T==.
	replace tempseq = subinstr(tempseq, "N`aa'T", "X`aa'T", 1)
}

foreach aa of local aminoacid{
	gen test2N`aa'T = .
	replace test2N`aa'T = strpos(tempseq,"N`aa'T") if test2N`aa'T==.
	replace tempseq = subinstr(tempseq, "N`aa'T", "X`aa'T", 1)
}


foreach aa of local aminoacid{
	gen test1N`aa'S = .
	replace test1N`aa'S = strpos(tempseq,"N`aa'S") if test1N`aa'S==.
	replace tempseq = subinstr(tempseq, "N`aa'S", "X`aa'S", 1)
}

foreach aa of local aminoacid{
	gen test2N`aa'S = .
	replace test2N`aa'S = strpos(tempseq,"N`aa'S") if test2N`aa'S==.
	replace tempseq = subinstr(tempseq, "N`aa'S", "X`aa'S", 1)
}

mvdecode _all, mv(0)
egen n_glyco = rownonmiss(test1NAT-test2NZS)
missings dropvars, force

egen glycosites = concat(test*), punct(,)
replace glycosites = subinstr(glycosites,".,","",.)
replace glycosites = subinstr(glycosites,",.","",.)
split glycosites, p(,)

*ORGANIZING LIST OF GLYCOSYLATION NEATLY
sum n_glyco
local max = `r(max)'

rowsort glycosites1-glycosites`max', generate(glyco1-glyco`max�) highmissing
drop glycosites*
egen glycosites = concat(glyco*), punct(" ")

*DOES NOT NEED TO BE RUN, BUT GET RID OF ALL INTERMEDIARY VARIABLES, KEEPING ONLY ID, SEQUENCE, NUMBER OF POTENTIAL N-GLYCOSYLATION SITES, LOCATION OF THOSE SITES (BOTH SEPARATED AND CONCATENATED)
keep id sequence n_glyco glyco* glycosites
